# Supplementary material for: Integrated CRISPR-Cas9 System-Mediated Knockout of IFN-γ and IFN-γ Receptor 1 in the Vero Cell Line Promotes Viral Susceptibility
Source: Int J Mol Sci. 2022 Jul 26;23(15):8217. doi: 10.3390/ijms23158217 (PMC9368479; doi:10.3390/ijms23158217)
Supplement: Supplementary file 1 [file ijms-23-08217-s001.zip]

Archive with 1 entries (1 files):
- ijms-1829530-supplementary.pdf
